# Supplementary material for: Transcranial direct current stimulation with Bosu-ball training increases cortical activation and improves ankle-foot function among individuals with chronic ankle instability: A randomized controlled trial
Source: PLoS One. 2026 Feb 27;21(2):e0342751. doi: 10.1371/journal.pone.0342751 (PMC12948058; doi:10.1371/journal.pone.0342751)
Supplement: S1 Data — (TXT) [file pone.0342751.s007.txt]

20 Channels and 16 Optodes

 # , Anatomical label, Percentage of Overlap
CH01 : 6 - Pre-Motor and Supplementary Motor Cortex,  0.92177
CH01 : 8 - Includes Frontal eye fields,  0.078231

CH02 : 6 - Pre-Motor and Supplementary Motor Cortex,  1

CH03 : 6 - Pre-Motor and Supplementary Motor Cortex,  1

CH04 : 4 - Primary Motor Cortex,  0.32154
CH04 : 6 - Pre-Motor and Supplementary Motor Cortex,  0.67846

CH05 : 3 - Primary Somatosensory Cortex,  0.2381
CH05 : 4 - Primary Motor Cortex,  0.71088
CH05 : 6 - Pre-Motor and Supplementary Motor Cortex,  0.05102

CH06 : 3 - Primary Somatosensory Cortex,  0.091195
CH06 : 4 - Primary Motor Cortex,  0.90881

CH07 : 1 - Primary Somatosensory Cortex,  0.35831
CH07 : 3 - Primary Somatosensory Cortex,  0.26059
CH07 : 4 - Primary Motor Cortex,  0.19544
CH07 : 5 - Somatosensory Association Cortex,  0.065147
CH07 : 7 - Somatosensory Association Cortex,  0.12052

CH08 : 1 - Primary Somatosensory Cortex,  0.0078125
CH08 : 2 - Primary Somatosensory Cortex,  0.0039063
CH08 : 7 - Somatosensory Association Cortex,  0.77344
CH08 : 40 - Supramarginal gyrus part of Wernicke's area,  0.21484

CH09 : 5 - Somatosensory Association Cortex,  0.40956
CH09 : 7 - Somatosensory Association Cortex,  0.59044

CH10 : 7 - Somatosensory Association Cortex,  1

CH11 : 6 - Pre-Motor and Supplementary Motor Cortex,  0.93898
CH11 : 8 - Includes Frontal eye fields,  0.061017

CH12 : 6 - Pre-Motor and Supplementary Motor Cortex,  1

CH13 : 6 - Pre-Motor and Supplementary Motor Cortex,  1

CH14 : 4 - Primary Motor Cortex,  0.24765
CH14 : 6 - Pre-Motor and Supplementary Motor Cortex,  0.75235

CH15 : 3 - Primary Somatosensory Cortex,  0.025641
CH15 : 4 - Primary Motor Cortex,  0.95833
CH15 : 5 - Somatosensory Association Cortex,  0.016026

CH16 : 3 - Primary Somatosensory Cortex,  0.038339
CH16 : 4 - Primary Motor Cortex,  0.72524
CH16 : 6 - Pre-Motor and Supplementary Motor Cortex,  0.23642

CH17 : 1 - Primary Somatosensory Cortex,  0.25902
CH17 : 3 - Primary Somatosensory Cortex,  0.25246
CH17 : 4 - Primary Motor Cortex,  0.25574
CH17 : 5 - Somatosensory Association Cortex,  0.23279

CH18 : 5 - Somatosensory Association Cortex,  0.63941
CH18 : 7 - Somatosensory Association Cortex,  0.36059

CH19 : 1 - Primary Somatosensory Cortex,  0.0035714
CH19 : 5 - Somatosensory Association Cortex,  0.16071
CH19 : 7 - Somatosensory Association Cortex,  0.83571

CH20 : 7 - Somatosensory Association Cortex,  1

T1 : 6 - Pre-Motor and Supplementary Motor Cortex,  0.92642
T1 : 8 - Includes Frontal eye fields,  0.073579

R1 : 6 - Pre-Motor and Supplementary Motor Cortex,  0.056818
R1 : 8 - Includes Frontal eye fields,  0.73485
R1 : 9 - Dorsolateral prefrontal cortex,  0.20833

T2 : 6 - Pre-Motor and Supplementary Motor Cortex,  0.0037594
T2 : 8 - Includes Frontal eye fields,  0.65038
T2 : 9 - Dorsolateral prefrontal cortex,  0.34586

R2 : 6 - Pre-Motor and Supplementary Motor Cortex,  0.37241
R2 : 8 - Includes Frontal eye fields,  0.62759

T3 : 6 - Pre-Motor and Supplementary Motor Cortex,  0.99642
T3 : 8 - Includes Frontal eye fields,  0.0035842

R3 : 6 - Pre-Motor and Supplementary Motor Cortex,  1

T4 : 6 - Pre-Motor and Supplementary Motor Cortex,  1

R4 : 6 - Pre-Motor and Supplementary Motor Cortex,  0.87108
R4 : 8 - Includes Frontal eye fields,  0.12892

T5 : 1 - Primary Somatosensory Cortex,  0.056426
T5 : 3 - Primary Somatosensory Cortex,  0.18809
T5 : 4 - Primary Motor Cortex,  0.73354
T5 : 5 - Somatosensory Association Cortex,  0.021944

R5 : 1 - Primary Somatosensory Cortex,  0.013605
R5 : 3 - Primary Somatosensory Cortex,  0.28571
R5 : 4 - Primary Motor Cortex,  0.67347
R5 : 6 - Pre-Motor and Supplementary Motor Cortex,  0.027211

T6 : 3 - Primary Somatosensory Cortex,  0.01
T6 : 4 - Primary Motor Cortex,  0.69
T6 : 6 - Pre-Motor and Supplementary Motor Cortex,  0.3

R6 : 1 - Primary Somatosensory Cortex,  0.009375
R6 : 3 - Primary Somatosensory Cortex,  0.12812
R6 : 4 - Primary Motor Cortex,  0.84375
R6 : 5 - Somatosensory Association Cortex,  0.01875

T7 : 7 - Somatosensory Association Cortex,  0.77642
T7 : 40 - Supramarginal gyrus part of Wernicke's area,  0.22358

R7 : 5 - Somatosensory Association Cortex,  0.41071
R7 : 7 - Somatosensory Association Cortex,  0.58929

T8 : 5 - Somatosensory Association Cortex,  0.062963
T8 : 7 - Somatosensory Association Cortex,  0.93704

R8 : 1 - Primary Somatosensory Cortex,  0.019841
R8 : 2 - Primary Somatosensory Cortex,  0.019841
R8 : 7 - Somatosensory Association Cortex,  0.75794
R8 : 40 - Supramarginal gyrus part of Wernicke's area,  0.20238
